# Supplementary material for: Screening of Early Flowering Lotus (Nelumbo nucifera Gaertn.) Cultivars and Effects of Different Cultivars on Flowering Period
Source: Plants (Basel). 2023 Apr 17;12(8):1683. doi: 10.3390/plants12081683 (PMC10140858; doi:10.3390/plants12081683)
Supplement: Supplementary file 1 [file plants-12-01683-s001.zip]

Archive with 1 entries (1 files):
- plants-2317932-supplementary.pdf
